# Supplementary material for: Integrative bioinformatics identifies postnatal lead (Pb) exposure disrupts developmental cortical plasticity
Source: Sci Rep. 2018 Nov 6;8:16388. doi: 10.1038/s41598-018-34592-4 (PMC6219596; doi:10.1038/s41598-018-34592-4)
Supplement: Supplementary file 2 — TableS1 [file 41598_2018_34592_MOESM2_ESM.xlsx]

## Sheet: juv_overreps_of_neurotoxic_cmpd
Supplementary Table 1. Enrichments of 136 TOX composite gene set signatures with a critical period signature
Chemical	TOX genes #	Expected Overlap	Overlap	Odds Ratio	P value	P-adjusted
Chloroprene	742	13.5455	46	3.396	5.85425e-14	7.96178e-12
sodium arsenate	695	12.6875	36	2.837	7.86552e-09	5.34855e-07
lead acetate	840	15.3345	37	2.413	3.21012e-07	1.45526e-05
2,2',4,4'-tetrabromodiphenyl ether	797	14.5495	33	2.268	6.10069e-06	0.000207423
Ethanol	645	11.7747	28	2.378	1.45857e-05	0.000350237
sodium arsenite	1150	20.9937	41	1.953	1.54516e-05	0.000350237
Mercuric Chloride	201	3.66933	13	3.543	7.68275e-05	0.00149265
Methylmercury Compounds	199	3.63282	12	3.303	0.000279844	0.00475735
Chloroform	39	0.711959	5	7.023	0.000666901	0.00836542
Chlorpyrifos	498	9.09117	20	2.2	0.000738126	0.00836542
Hexachlorobenzene	57	1.04056	6	5.766	0.000570102	0.00836542
phenylhydrazine	23	0.419873	4	9.527	0.000724466	0.00836542
Selenium Oxides	3	0.0547661	2	36.519	0.000982233	0.0102757
2,5,2',5'-tetrachlorobiphenyl	794	14.4948	27	1.863	0.00115722	0.0112416
2,4,4'-trichlorobiphenyl	656	11.9755	23	1.921	0.00185866	0.0152698
2,4,5,2',4',5'-hexachlorobiphenyl	780	14.2392	26	1.826	0.00190872	0.0152698
2,4,5,2',5'-pentachlorobiphenyl	656	11.9755	23	1.921	0.00185866	0.0152698
Arsenic	259	4.72814	12	2.538	0.00278279	0.0210256
3,4,5,3',4'-pentachlorobiphenyl	646	11.793	22	1.866	0.00334262	0.0239261
arsenite	305	5.56789	13	2.335	0.00385415	0.0254623
Nicotine	494	9.01815	18	1.996	0.00393168	0.0254623
2,2',3',4,4',5-hexachlorobiphenyl	875	15.9734	27	1.69	0.00458888	0.0276325
Methyl Parathion	19	0.346852	3	8.649	0.00467315	0.0276325
Fenthion	7	0.127788	2	15.651	0.00655174	0.0350656
Lithium	65	1.1866	5	4.214	0.00653926	0.0350656
pentabromodiphenyl ether	602	10.9897	20	1.82	0.00670372	0.0350656
hexaconazole	25	0.456384	3	6.573	0.010239	0.0497323
Organoselenium Compounds	25	0.456384	3	6.573	0.010239	0.0497323
Polychlorinated Biphenyls	133	2.42796	7	2.883	0.0108826	0.0510356
mercuric bromide	511	9.32849	17	1.822	0.0120136	0.0544618
methylmercury hydroxide	10	0.182554	2	10.956	0.013543	0.0594143
decamethrin	52	0.949279	4	4.214	0.0147086	0.0625115
Mercury	253	4.61861	10	2.165	0.0175324	0.0722549
Chlordan	35	0.638938	3	4.695	0.0255234	0.0969997
Phenol	61	1.11358	4	3.592	0.0250074	0.0969997
Trichloroethylene	557	10.1682	17	1.672	0.0256764	0.0969997
DDT	63	1.15009	4	3.478	0.0277619	0.101237
Toluene	313	5.71393	11	1.925	0.0282869	0.101237
trimethyltin	37	0.675449	3	4.441	0.0295131	0.102917
arsenic trioxide	1360	24.8273	34	1.369	0.0328658	0.108679
Benzene	446	8.14189	14	1.72	0.0335628	0.108679
Vinyl Chloride	66	1.20485	4	3.32	0.0322208	0.108679
2,4,5-Trichlorophenoxyacetic Acid	68	1.24137	4	3.222	0.0354134	0.112005
Carbofuran	17	0.310341	2	6.445	0.0376557	0.11639
glyphosate	138	2.51924	6	2.382	0.0405713	0.122616
Manganese	179	3.26771	7	2.142	0.0456185	0.134872
2,2',4,4',5-brominated diphenyl ether	3	0.0547661	1	18.259	0.0537779	0.149261
Carbaryl	3	0.0547661	1	18.259	0.0537779	0.149261
Fenitrothion	3	0.0547661	1	18.259	0.0537779	0.149261
methylmercury II	79	1.44217	4	2.774	0.0561411	0.152704
Aldrin	117	2.13588	5	2.341	0.0628208	0.167522
Soman	1490	27.2005	35	1.287	0.0656497	0.171699
Arsenates	53	0.967534	3	3.101	0.0722132	0.185302
cypermethrin	90	1.64298	4	2.435	0.082137	0.206864
hydroquinone	59	1.07707	3	2.785	0.0927465	0.225242
Phosphorus	28	0.51115	2	3.913	0.0919753	0.225242
arsenic trichloride	6	0.109532	1	9.13	0.104679	0.245455
terbufos	6	0.109532	1	9.13	0.104679	0.245455
Aluminum	723	13.1986	18	1.364	0.110067	0.249486
lead chromate	31	0.565916	2	3.534	0.10927	0.249486
Acrylonitrile	7	0.127788	1	7.825	0.121034	0.269846
Endosulfan	34	0.620683	2	3.222	0.127336	0.279318
1-bromopropane	8	0.146043	1	6.847	0.137091	0.295943
cumene	36	0.657193	2	3.043	0.139743	0.296954
avermectin	9	0.164298	1	6.086	0.152857	0.319824
bismuth tripotassium dicitrate	77	1.40566	3	2.134	0.165931	0.341698
Sodium Azide	10	0.182554	1	5.478	0.168337	0.341698
3,4,3',4'-tetrachlorobiphenyl	252	4.60035	7	1.522	0.177791	0.355583
n-hexane	11	0.200809	1	4.98	0.183535	0.361749
Lindane	168	3.0669	5	1.63	0.193162	0.375287
fenvalerate	12	0.219064	1	4.565	0.198456	0.380142
1,3-butadiene	13	0.23732	1	4.214	0.213107	0.402536
cyclonite	91	1.66124	3	1.806	0.231301	0.430917
lead nitrate	52	0.949279	2	2.107	0.245337	0.450889
Lithium Chloride	142	2.59226	4	1.543	0.26079	0.472899
methylmercury cysteine	19	0.346852	1	2.883	0.295585	0.528941
4-phenylenediamine	20	0.365107	1	2.739	0.308469	0.537844
Mirex	20	0.365107	1	2.739	0.308469	0.537844
Fluorides	21	0.383363	1	2.608	0.32112	0.552814
Lead	461	8.41572	10	1.188	0.333436	0.566841
2-nitropropane	24	0.438129	1	2.282	0.357707	0.578103
2',3,3',4',5-pentachloro-4-hydroxybiphenyl	1582	28.88	31	1.073	0.362301	0.578103
aniline	23	0.419873	1	2.382	0.345734	0.578103
Diazinon	118	2.15413	3	1.393	0.365565	0.578103
manganese chloride	166	3.03039	4	1.32	0.359652	0.578103
Pentachlorophenol	992	18.1093	20	1.104	0.353423	0.578103
Sodium Fluoride	71	1.29613	2	1.543	0.373136	0.583294
2,4-Dichlorophenoxyacetic Acid	30	0.547661	1	1.826	0.425102	0.656976
Toxaphene	31	0.565916	1	1.767	0.43563	0.665681
Thiram	350	6.38938	7	1.096	0.457646	0.691554
Selenium	1076	19.6428	20	1.018	0.501652	0.749722
Acrylamide	39	0.711959	1	1.405	0.513234	0.750535
Methylene Chloride	39	0.711959	1	1.405	0.513234	0.750535
Heptachlor	41	0.74847	1	1.336	0.530915	0.768133
methyl cellosolve	183	3.34073	3	0.898	0.653653	0.935756
1,1,1-trichloroethane	34	0.620683	0	0	1	1
2-ethoxyethanol	42	0.766725	0	0	1	1
2-Propanol	10	0.182554	0	0	1	1
2-xylene	29	0.529406	0	0	1	1
2,2',3,3',4,4',5-heptachlorobiphenyl	4	0.0730215	0	0	1	1
2,2',3,3',4,6'-hexachlorobiphenyl	4	0.0730215	0	0	1	1
2,3',4,4',5-pentachlorobiphenyl	4	0.0730215	0	0	1	1
3-xylene	11	0.200809	0	0	1	1
3,4,5,3',4',5'-hexachlorobiphenyl	3	0.0547661	0	0	1	1
Acetone	4	0.0730215	0	0	1	1
aluminum fluoride	3	0.0547661	0	0	1	1
arsenic acid	12	0.219064	0	0	1	1
arsenic disulfide	39	0.711959	0	0	1	1
Arsenicals	3	0.0547661	0	0	1	1
Carbon Disulfide	4	0.0730215	0	0	1	1
Carbon Monoxide	10	0.182554	0	0	1	1
Chlordecone	3	0.0547661	0	0	1	1
Dichloroacetic Acid	6	0.109532	0	0	1	1
Dichlorvos	7	0.127788	0	0	1	1
Dieldrin	408	7.44819	5	0.671	0.871957	1
Dimethoate	8	0.146043	0	0	1	1
Dimethylformamide	16	0.292086	0	0	1	1
Disulfoton	4	0.0730215	0	0	1	1
Ethylene Dibromide	9	0.164298	0	0	1	1
fipronil	298	5.4401	3	0.551	0.913263	1
Hexachlorophene	4	0.0730215	0	0	1	1
hydrazine	80	1.46043	1	0.685	0.772374	1
lead chloride	45	0.821492	0	0	1	1
lead tetraacetate	6	0.109532	0	0	1	1
manganese sulfate	8	0.146043	0	0	1	1
Methylmethacrylate	16	0.292086	0	0	1	1
Monocrotophos	10	0.182554	0	0	1	1
Parathion	29	0.529406	0	0	1	1
Sarin	158	2.88435	0	0	1	1
Styrene	8	0.146043	0	0	1	1
tetraarsenic tetrasulfide	19	0.346852	0	0	1	1
Tetrachloroethylene	12	0.219064	0	0	1	1
trimethyltin chloride	10	0.182554	0	0	1	1
triphenyl phosphate	11	0.200809	0	0	1	1
triphenyltin	9	0.164298	0	0	1	1
Xylenes	9	0.164298	0	0	1	1
