# Supplementary material for: Integrative bioinformatics identifies postnatal lead (Pb) exposure disrupts developmental cortical plasticity
Source: Sci Rep. 2018 Nov 6;8:16388. doi: 10.1038/s41598-018-34592-4 (PMC6219596; doi:10.1038/s41598-018-34592-4)
Supplement: Supplementary file 3 — TableS2 [file 41598_2018_34592_MOESM3_ESM.xlsx]

## Sheet: TableS2.csv
Supplementary Table 2. Enrichments of 25 TOX genes down to CP genes up
Chemical	TOX genes #	Expected Overlap	Overlap	Odds Ratio	P value	P-adjusted	Hallmark Gene Sets Enrichments (included if Padj < 0.05)	GO Biological Process Gene Set Enrichments (included if Padj < 0.05)
lead acetate	408	3.55482	17	4.782	6.03734e-08	7.54668e-07	HALLMARK_TNFA_SIGNALING_VIA_NFKB;HALLMARK_REACTIVE_OXIGEN_SPECIES_PATHWAY	response to cAMP (GO:0051591);response to organophosphorus (GO:0046683);response to purine-containing compound (GO:0014074);response to inorganic substance (GO:0010035)
sodium arsenate	215	1.87325	13	6.94	3.63886e-08	7.54668e-07	HALLMARK_TNFA_SIGNALING_VIA_NFKB;HALLMARK_HYPOXIA	myelination (GO:0042552);axon ensheathment (GO:0008366);ensheathment of neurons (GO:0007272);response to cAMP (GO:0051591)
sodium arsenite	591	5.14926	17	3.301	1.04487e-05	8.70728e-05	HALLMARK_TNFA_SIGNALING_VIA_NFKB;HALLMARK_UV_RESPONSE_UP;HALLMARK_EPITHELIAL_MESENCHYMAL_TRANSITION;HALLMARK_HYPOXIA	response to corticosteroid (GO:0031960);response to alcohol (GO:0097305);response to glucocorticoid (GO:0051384);response to mechanical stimulus (GO:0009612)
Chloroprene	299	2.60512	11	4.222	5.25123e-05	0.000262561	HALLMARK_TNFA_SIGNALING_VIA_NFKB;HALLMARK_HYPOXIA;HALLMARK_EPITHELIAL_MESENCHYMAL_TRANSITION	response to alcohol (GO:0097305);response to cAMP (GO:0051591);response to organophosphorus (GO:0046683);response to purine-containing compound (GO:0014074);cellular response to hormone stimulus (GO:0032870);extracellular matrix organization (GO:0030198);osteoblast differentiation (GO:0001649);response to steroid hormone (GO:0048545);response to calcium ion (GO:0051592);response to corticosterone…
Methylmercury Compounds	76	0.662172	6	9.061	4.9064e-05	0.000262561
Chlorpyrifos	285	2.48314	10	4.027	0.000173964	0.000724848	HALLMARK_TNFA_SIGNALING_VIA_NFKB	response to cAMP (GO:0051591);response to organophosphorus (GO:0046683);response to purine-containing compound (GO:0014074);response to inorganic substance (GO:0010035);response to metal ion (GO:0010038);response to calcium ion (GO:0051592);response to ketone (GO:1901654);response to glucocorticoid (GO:0051384);response to corticosterone (GO:0051412);response to corticosteroid (GO:0031960);respon…
arsenite	175	1.52474	6	3.935	0.00414488	0.0146192
Chloroform	12	0.104553	2	19.129	0.00467813	0.0146192
2,2',4,4'-tetrabromodiphenyl ether	309	2.69225	7	2.6	0.0179121	0.0452334
pentabromodiphenyl ether	240	2.09107	6	2.869	0.0180934	0.0452334
Ethanol	273	2.37859	6	2.523	0.0315507	0.0717062
hexaconazole	7	0.0609895	1	16.396	0.0594363	0.123826
3,4,5,3',4'-pentachlorobiphenyl	373	3.24987	6	1.846	0.106186	0.204203
2,5,2',5'-tetrachlorobiphenyl	433	3.77264	6	1.59	0.175401	0.313215
2,2',3',4,4',5-hexachlorobiphenyl	542	4.72233	7	1.482	0.192468	0.317584
2,4,5,2',4',5'-hexachlorobiphenyl	454	3.95561	6	1.517	0.203254	0.317584
2,4,4'-trichlorobiphenyl	379	3.30215	5	1.514	0.234598	0.325831
2,4,5,2',5'-pentachlorobiphenyl	379	3.30215	5	1.514	0.234598	0.325831
Nicotine	243	2.11721	3	1.417	0.355514	0.467782	HALLMARK_TNFA_SIGNALING_VIA_NFKB;HALLMARK_UV_RESPONSE_UP	response to corticosterone (GO:0051412);response to mineralocorticoid (GO:0051385);response to progesterone (GO:0032570);cellular response to calcium ion (GO:0071277)
Arsenic	170	1.48117	1	0.675	0.777074	0.971343
Hexachlorobenzene	15	0.130692	0	0	1	1
Lithium	26	0.226533	0	0	1	1
Mercuric Chloride	64	0.557619	0	0	1	1
Methyl Parathion	4	0.0348512	0	0	1	1
phenylhydrazine	3	0.0261384	0	0	1	1
