# Supplementary material for: Integrative bioinformatics identifies postnatal lead (Pb) exposure disrupts developmental cortical plasticity
Source: Sci Rep. 2018 Nov 6;8:16388. doi: 10.1038/s41598-018-34592-4 (PMC6219596; doi:10.1038/s41598-018-34592-4)
Supplement: Supplementary file 4 — TableS3 [file 41598_2018_34592_MOESM4_ESM.xlsx]

## Sheet: TableS3.csv
Supplementary Table3. Enrichments of 28 TOX genes up to CP genes down
Chemical	TOX genes #	Expected Overlap	Overlap	Odds Ratio	P value	P-adjusted	Hallmark Gene Sets Enrichments	GO Biological Process Enrichments
Chloroprene	456	4.35142	26	5.975	5.43484e-14	1.52176e-12
Mercuric Chloride	140	1.33596	8	5.988	5.39476e-05	0.000568119		chronic inflammatory response (GO:0002544)
sodium arsenate	554	5.28659	16	3.027	6.08699e-05	0.000568119
Ethanol	432	4.12239	11	2.668	0.00261788	0.0146601
sodium arsenite	697	6.65118	15	2.255	0.00232226	0.0146601		chronic inflammatory response (GO:0002544);defense response to fungus (GO:0050832);granulocyte migration (GO:0097530);neutrophil migration (GO:1990266);granulocyte chemotaxis (GO:0071621);neutrophil chemotaxis (GO:0030593);leukocyte migration involved in inflammatory response (GO:0002523);chaperone-mediated protein folding (GO:0061077);myeloid leukocyte migration (GO:0097529);leukocyte aggregatio…
Hexachlorobenzene	42	0.400788	3	7.485	0.00737824	0.0344318		defense response to fungus (GO:0050832);leukocyte migration involved in inflammatory response (GO:0002523);leukocyte aggregation (GO:0070486);chronic inflammatory response (GO:0002544);sequestering of metal ion (GO:0051238);response to fungus (GO:0009620);response to zinc ion (GO:0010043);leukocyte cell-cell adhesion (GO:0007159);granulocyte migration (GO:0097530);neutrophil migration (GO:1990266…
phenylhydrazine	20	0.190852	2	10.479	0.0153062	0.0612248		defense response to fungus (GO:0050832);leukocyte migration involved in inflammatory response (GO:0002523);leukocyte aggregation (GO:0070486);chronic inflammatory response (GO:0002544);sequestering of metal ion (GO:0051238);response to fungus (GO:0009620);response to zinc ion (GO:0010043);leukocyte cell-cell adhesion (GO:0007159);granulocyte migration (GO:0097530);neutrophil migration (GO:1990266…
Chloroform	27	0.25765	2	7.762	0.0270848	0.0794033		defense response to fungus (GO:0050832);leukocyte migration involved in inflammatory response (GO:0002523);leukocyte aggregation (GO:0070486);chronic inflammatory response (GO:0002544);sequestering of metal ion (GO:0051238);response to fungus (GO:0009620);response to zinc ion (GO:0010043);leukocyte cell-cell adhesion (GO:0007159);granulocyte migration (GO:0097530);neutrophil migration (GO:1990266…
pentabromodiphenyl ether	373	3.55938	8	2.248	0.0257344	0.0794033
Selenium Oxides	3	0.0286277	1	34.931	0.0283583	0.0794033
Methylmercury Compounds	132	1.25962	4	3.176	0.0372595	0.0948424		chronic inflammatory response (GO:0002544)
Fenthion	7	0.066798	1	14.97	0.0649355	0.151516
2,2',3',4,4',5-hexachlorobiphenyl	338	3.22539	6	1.86	0.103643	0.22323
arsenite	146	1.39322	3	2.153	0.163015	0.285277
hexaconazole	18	0.171766	1	5.822	0.158647	0.285277
Methyl Parathion	17	0.162224	1	6.164	0.150527	0.285277
3,4,5,3',4'-pentachlorobiphenyl	310	2.9582	5	1.69	0.174046	0.286664
2,2',4,4'-tetrabromodiphenyl ether	505	4.819	7	1.453	0.206463	0.289048
Chlorpyrifos	243	2.31885	4	1.725	0.201993	0.289048
Organoselenium Compounds	23	0.219479	1	4.556	0.198112	0.289048
2,4,5,2',4',5'-hexachlorobiphenyl	339	3.23493	5	1.546	0.222434	0.296578
2,4,4'-trichlorobiphenyl	277	2.64329	4	1.513	0.271872	0.330974
2,4,5,2',5'-pentachlorobiphenyl	277	2.64329	4	1.513	0.271872	0.330974
Lithium	46	0.438959	1	2.278	0.357317	0.400195
Nicotine	312	2.97728	4	1.344	0.347512	0.400195
2,5,2',5'-tetrachlorobiphenyl	371	3.5403	4	1.13	0.474834	0.492421
lead acetate	468	4.46593	5	1.12	0.464007	0.492421
Arsenic	95	0.906545	1	1.103	0.599639	0.599639
