# Supplementary material for: Integrative bioinformatics identifies postnatal lead (Pb) exposure disrupts developmental cortical plasticity
Source: Sci Rep. 2018 Nov 6;8:16388. doi: 10.1038/s41598-018-34592-4 (PMC6219596; doi:10.1038/s41598-018-34592-4)
Supplement: Supplementary file 5 — TableS4 [file 41598_2018_34592_MOESM5_ESM.xlsx]

## Sheet: Hallmark
Supplementary Table 4. Enrichments of 50 Hallmark gene sets with 185 genes shared by Pb and LPS brain transcriptomes (significant inflammation-related gene sets in bold)
Name	Hallmark gene #	Expected Overlap	Overlap	P	P-adjusted
HALLMARK_INTERFERON_ALPHA_RESPONSE	80	1.27784	12	4.51298e-09	1.28061e-07
HALLMARK_INTERFERON_GAMMA_RESPONSE	160	2.55569	16	5.12244e-09	1.28061e-07
HALLMARK_TNFA_SIGNALING_VIA_NFKB	173	2.76334	15	1.07362e-07	1.44834e-06
HALLMARK_INFLAMMATORY_RESPONSE	174	2.77931	15	1.15867e-07	1.44834e-06
HALLMARK_KRAS_SIGNALING_DN	165	2.63556	10	0.000312068	0.00312068
HALLMARK_IL6_JAK_STAT3_SIGNALING	76	1.21395	6	0.00132597	0.0102642
HALLMARK_UV_RESPONSE_UP	135	2.15636	8	0.00143699	0.0102642
HALLMARK_ALLOGRAFT_REJECTION	173	2.76334	9	0.00182726	0.0114204
HALLMARK_APOPTOSIS	153	2.44388	8	0.00314901	0.0174945
HALLMARK_COMPLEMENT	164	2.61958	8	0.00479534	0.0239767
HALLMARK_EPITHELIAL_MESENCHYMAL_TRANSITION	162	2.58764	7	0.0152064	0.0691201
HALLMARK_ESTROGEN_RESPONSE_LATE	175	2.79529	7	0.0222281	0.0926172
HALLMARK_IL2_STAT5_SIGNALING	159	2.53972	6	0.0421906	0.154563
HALLMARK_KRAS_SIGNALING_UP	160	2.55569	6	0.0432777	0.154563
HALLMARK_ESTROGEN_RESPONSE_EARLY	164	2.61958	6	0.0478016	0.159339
HALLMARK_HYPOXIA	169	2.69945	5	0.133999	0.385553
HALLMARK_P53_PATHWAY	171	2.73139	5	0.138799	0.385553
HALLMARK_COAGULATION	123	1.96469	4	0.134077	0.385553
HALLMARK_TGF_BETA_SIGNALING	46	0.734761	2	0.167009	0.439497
HALLMARK_PEROXISOME	94	1.50147	3	0.189971	0.474928
HALLMARK_CHOLESTEROL_HOMEOSTASIS	69	1.10214	2	0.302144	0.686691
HALLMARK_NOTCH_SIGNALING	22	0.351407	1	0.298524	0.686691
HALLMARK_ANDROGEN_RESPONSE	88	1.40563	2	0.41175	0.895108
HALLMARK_ANGIOGENESIS	35	0.559057	1	0.431302	0.898546
HALLMARK_MITOTIC_SPINDLE	164	2.61958	0	1	1
HALLMARK_WNT_BETA_CATENIN_SIGNALING	38	0.606976	0	1	1
HALLMARK_DNA_REPAIR	119	1.90079	1	0.854277	1
HALLMARK_G2M_CHECKPOINT	153	2.44388	0	1	1
HALLMARK_ADIPOGENESIS	175	2.79529	2	0.772899	1
HALLMARK_MYOGENESIS	163	2.60361	1	0.928874	1
HALLMARK_PROTEIN_SECRETION	81	1.29382	0	1	1
HALLMARK_APICAL_JUNCTION	175	2.79529	3	0.532379	1
HALLMARK_APICAL_SURFACE	39	0.622949	0	1	1
HALLMARK_HEDGEHOG_SIGNALING	34	0.543084	0	1	1
HALLMARK_UNFOLDED_PROTEIN_RESPONSE	93	1.48549	1	0.777653	1
HALLMARK_PI3K_AKT_MTOR_SIGNALING	96	1.53341	1	0.788223	1
HALLMARK_MTORC1_SIGNALING	183	2.92307	1	0.94871	1
HALLMARK_E2F_TARGETS	167	2.6675	0	1	1
HALLMARK_MYC_TARGETS_V1	158	2.52374	0	1	1
HALLMARK_MYC_TARGETS_V2	47	0.750734	0	1	1
HALLMARK_XENOBIOTIC_METABOLISM	178	2.8432	2	0.780975	1
HALLMARK_FATTY_ACID_METABOLISM	145	2.31609	2	0.677143	1
HALLMARK_OXIDATIVE_PHOSPHORYLATION	165	2.63556	1	0.93116	1
HALLMARK_GLYCOLYSIS	171	2.73139	2	0.761731	1
HALLMARK_REACTIVE_OXIGEN_SPECIES_PATHWAY	40	0.638922	0	1	1
HALLMARK_UV_RESPONSE_DN	125	1.99663	1	0.867833	1
HALLMARK_HEME_METABOLISM	155	2.47582	2	0.712234	1
HALLMARK_BILE_ACID_METABOLISM	99	1.58133	1	0.798292	1
HALLMARK_SPERMATOGENESIS	115	1.8369	2	0.551234	1
HALLMARK_PANCREAS_BETA_CELLS	35	0.559057	0	1	1

## Sheet: LINCS Ligands
Supplementary Table 4. Enrichments of 96 LINCS ligand gene sets with 185 genes shared by Pb and LPS brain transcriptomes
Name	Ligand genes #	Expected Overlap	Overlap	P	P-adjusted
IL1-HS578T	226	3.60991	21	7.21285e-11	6.92434e-09
IFNG-MCF10A	196	3.13072	19	2.96373e-10	1.42259e-08
IFNG-MDAMB231	212	3.38629	19	1.13143e-09	3.62058e-08
IFNA-SKBR3	194	3.09877	17	1.24853e-08	2.99646e-07
EGF-SKBR3	227	3.62588	17	1.26981e-07	2.43804e-06
TNFA-SKBR3	229	3.65783	16	7.72624e-07	8.24132e-06
IFNA-BT20	200	3.19461	15	7.07923e-07	8.24132e-06
IFNA-MDAMB231	225	3.59394	16	6.10179e-07	8.24132e-06
BTC-MCF7	251	4.00924	17	5.33184e-07	8.24132e-06
IL1-BT20	233	3.72172	16	9.73214e-07	8.4935e-06
IFNA-MCF7	205	3.27448	15	9.69313e-07	8.4935e-06
IFNA-HS578T	212	3.38629	15	1.48111e-06	1.18489e-05
IFNG-SKBR3	193	3.0828	14	2.50275e-06	1.84819e-05
BFGF-MCF7	224	3.57797	15	2.94304e-06	2.01809e-05
IL1-MCF10A	228	3.64186	15	3.66144e-06	2.34332e-05
IL1-MDAMB231	232	3.70575	15	4.53284e-06	2.71971e-05
BTC-SKBR3	242	3.86548	15	7.57363e-06	4.20961e-05
IFNG-BT20	213	3.40226	14	7.89302e-06	4.20961e-05
TNFA-HS578T	226	3.60991	14	1.54904e-05	7.82673e-05
GDNF-MCF7	229	3.65783	14	1.79684e-05	8.62483e-05
TNFA-MCF10A	231	3.68978	14	1.98088e-05	9.05545e-05
IFNG-HS578T	204	3.2585	13	2.333e-05	0.000101804
TGFA-SKBR3	238	3.80159	14	2.76268e-05	0.000115312
HRG-SKBR3	240	3.83353	14	3.03091e-05	0.000121236
TNFA-MCF7	242	3.86548	14	3.32176e-05	0.000127556
TNFA-MDAMB231	246	3.92937	14	3.97788e-05	0.000146876
IL6-SKBR3	221	3.53005	13	5.37816e-05	0.000191223
TGFA-BT20	229	3.65783	13	7.74007e-05	0.000265374
EPR-SKBR3	238	3.80159	13	0.000114278	0.000378298
IL1-SKBR3	240	3.83353	13	0.000124276	0.000397684
FGF1-HS578T	241	3.84951	13	0.000129553	0.000401196
AR-SKBR3	219	3.4981	12	0.000203842	0.000611527
EPG-SKBR3	225	3.59394	12	0.000261661	0.000761197
GAS6-BT20	229	3.65783	12	0.000307513	0.000868273
FGF1-MCF7	231	3.68978	12	0.000332888	0.000913063
PDGFBB-HS578T	235	3.75367	12	0.000388996	0.00103732
IFNG-MCF7	204	3.2585	11	0.000430157	0.00111608
EGF-BT20	240	3.83353	12	0.000470209	0.0011879
TNFA-BT20	242	3.86548	12	0.000506479	0.00124672
BTC-HS578T	245	3.9134	12	0.000565292	0.0013567
HRG-MCF7	247	3.94535	12	0.000607612	0.0014227
IL1-MCF7	250	3.99327	12	0.000676068	0.0015453
KGF-MCF7	255	4.07313	12	0.000804518	0.00179613
HBEGF-HS578T	242	3.86548	11	0.00174489	0.00380704
HBEGF-BT20	247	3.94535	11	0.00204985	0.00437302
PDGFBB-SKBR3	220	3.51407	10	0.00280278	0.00584927
EGF-HS578T	262	4.18494	11	0.003234	0.00660562
EPG-BT20	235	3.75367	10	0.00447825	0.0089565
TGFA-MCF7	243	3.88145	10	0.00564974	0.0110689
HGF-HS578T	244	3.89743	10	0.00581161	0.0111583
PDGFBB-BT20	217	3.46615	9	0.00808949	0.0152273
IL4-HS578T	232	3.70575	9	0.0121965	0.0225165
HBEGF-SKBR3	235	3.75367	9	0.013177	0.023379
TGFA-HS578T	235	3.75367	9	0.013177	0.023379
IGF2-BT20	196	3.13072	8	0.0133942	0.023379
EPR-BT20	240	3.83353	9	0.01494	0.0256114
MSP-SKBR3	242	3.86548	9	0.0156919	0.0264285
BTC-BT20	246	3.92937	9	0.0172788	0.0285994
EPR-MCF10A	249	3.97729	9	0.0185439	0.0301731
IL4-MCF7	217	3.46615	8	0.023202	0.0371232
BNGF-BT20	219	3.4981	8	0.0243451	0.0383137
HRG-BT20	237	3.78562	8	0.0364582	0.0564515
TGFA-MCF10A	244	3.89743	8	0.042107	0.064163
AR-BT20	245	3.9134	8	0.0429588	0.0644382
EPG-MCF7	215	3.43421	7	0.0570676	0.0842845
HGF-MDAMB231	230	3.6738	7	0.0758772	0.110367
MSP-HS578T	232	3.70575	7	0.0786312	0.112666
BTC-MCF10A	237	3.78562	7	0.0857692	0.119331
HGF-BT20	237	3.78562	7	0.0857692	0.119331
BFGF-HS578T	238	3.80159	7	0.08724	0.119643
PDGFBB-MDAMB231	242	3.86548	7	0.0932667	0.126107
HGF-MCF7	246	3.92937	7	0.0995214	0.132695
EGF-MCF7	204	3.2585	6	0.108693	0.142939
GAS6-MCF7	226	3.60991	6	0.153767	0.196822
BTC-MDAMB231	226	3.60991	6	0.153767	0.196822
EGF-MDAMB231	228	3.64186	6	0.158229	0.199868
IGF2-SKBR3	234	3.7377	6	0.171949	0.214378
INS-SKBR3	239	3.81756	6	0.183748	0.226152
SCF-SKBR3	240	3.83353	6	0.186146	0.226203
HRG-MDAMB231	241	3.84951	6	0.188557	0.226268
IL17-BT20	202	3.22656	5	0.221747	0.262811
GAS6-MDAMB231	221	3.53005	5	0.278611	0.325457
BNGF-HS578T	223	3.56199	5	0.284775	0.325457
IL4-MDAMB231	223	3.56199	5	0.284775	0.325457
MCSF-SKBR3	227	3.62588	5	0.297178	0.335636
BFGF-BT20	235	3.75367	5	0.322238	0.359708
EGF-MCF10A	246	3.92937	5	0.357061	0.393998
EPG-MDAMB231	219	3.4981	4	0.464823	0.495811
EPG-MCF10A	219	3.4981	4	0.464823	0.495811
IL17-MCF7	217	3.46615	4	0.457789	0.495811
MCSF-MDAMB231	225	3.59394	4	0.485728	0.512416
IL6-MCF7	228	3.64186	4	0.49606	0.517627
GAS6-HS578T	238	3.80159	4	0.529844	0.546935
MCSF-HS578T	249	3.97729	3	0.764073	0.780329
IGF1-MCF7	257	4.10508	3	0.782503	0.79074
MCSF-MCF7	228	3.64186	1	0.975474	0.975474
