# Supplementary material for: Integrative bioinformatics identifies postnatal lead (Pb) exposure disrupts developmental cortical plasticity
Source: Sci Rep. 2018 Nov 6;8:16388. doi: 10.1038/s41598-018-34592-4 (PMC6219596; doi:10.1038/s41598-018-34592-4)
Supplement: Supplementary file 6 — TableS5 [file 41598_2018_34592_MOESM6_ESM.xlsx]

## Sheet: Sheet 1
Supplementary Table 5. Molecular matches between a critical period signature and 55 lead (Pb) signatures
Drug name	Experiment ID (from CREEDS)	Dose	Timepoint	Tissue	Mol. Match Score	Normalized Mol. Match Score	P value	P-adjusted
Lead (II) Acetate	drug:DM226	600 mg/kg	3 d	Bone marrow	-1.14126	-2.54112	0.0181	0.413875
Lead (II) Acetate	drug:DM224	200 mg/kg	3 d	Bone marrow	-1.13741	-2.52658	0.0184	0.413875
Lead (II) Acetate	drug:DM1663	2 mg/kg	5 d	Kidney	-0.506872	-2.24415	0.0288	0.413875
Lead(IV) Acetate	drug:DM232	600 mg/kg	3 d	Bone marrow	-1.00482	-2.28037	0.0301	0.413875
Lead (II) Acetate	drug:DM1668	200 mg/kg	3 d	Kidney	-0.88223	-1.98595	0.0505	0.537059
Lead (II) Acetate	drug:DM3910	200 mg/kg	1 d	Spleen	1.22942	1.86058	0.0663	0.537059
Lead(IV) Acetate	drug:DM229	200 mg/kg	1 d	Bone marrow	-0.76548	-1.71709	0.0876	0.537059
Lead(IV) Acetate	drug:DM3919	600 mg/kg	1 d	Spleen	1.31893	1.60914	0.1069	0.537059
Lead (II) Acetate	drug:DM225	600 mg/kg	1 d	Bone marrow	-0.629524	-1.59823	0.1077	0.537059
Lead(IV) Acetate	drug:DM3918	600 mg/kg	5 d	Spleen	0.951586	1.58567	0.1098	0.537059
Lead (II) Acetate	drug:DM223	200 mg/kg	1 d	Bone marrow	-0.732151	-1.5987	0.1129	0.537059
Lead(IV) Acetate	drug:DM3916	200 mg/kg	1 d	Spleen	0.719556	1.45527	0.1351	0.537059
Lead(IV) Acetate	drug:DM233	600 mg/kg	5 d	Bone marrow	-1.41714	-1.46616	0.1378	0.537059
Lead(IV) Acetate	drug:DM3090	200 mg/kg	1 d	Liver	0.575969	1.41349	0.1443	0.537059
Lead (II) Acetate	drug:DM3085	200 mg/kg	1 d	Liver	0.77174	1.39737	0.1481	0.537059
Lead(IV) Acetate	drug:DM230	200 mg/kg	3 d	Bone marrow	-0.626844	-1.33651	0.1593	0.537059
Lead(IV) Acetate	drug:DM231	600 mg/kg	1 d	Bone marrow	-0.598249	-1.3503	0.166	0.537059
Lead(IV) Acetate	drug:DM1673	200 mg/kg	0.25 d	Kidney	-0.428517	-1.25221	0.1873	0.554304
Lead (II) Acetate	drug:DM222	200 mg/kg	0.25 d	Bone marrow	-0.665733	-1.2447	0.1963	0.554304
Lead(IV) Acetate	drug:DM3094	600 mg/kg	1 d	Liver	0.520336	1.14564	0.2213	0.554304
Lead (II) Acetate	drug:DM3913	600 mg/kg	3 d	Spleen	1.00992	1.18823	0.2244	0.554304
Lead (II) Acetate	drug:DM1669	200 mg/kg	5 d	Kidney	-0.300859	-1.15523	0.231	0.554304
Lead(IV) Acetate	drug:DM3092	200 mg/kg	5 d	Liver	-0.62609	-1.12006	0.2318	0.554304
Lead (II) Acetate	drug:DM3912	600 mg/kg	1 d	Spleen	0.60829	1.10518	0.2457	0.563063
Lead (II) Acetate	drug:DM3083	200 mg/kg	0.25 d	Liver	0.402685	1.01323	0.2879	0.63338
Lead (II) Acetate	drug:DM1666	200 mg/kg	0.25 d	Kidney	-0.472475	-0.947137	0.3281	0.686435
Lead(IV) Acetate	drug:DM3917	200 mg/kg	3 d	Spleen	0.711726	0.903352	0.3433	0.686435
Lead(IV) Acetate	drug:DM3915	200 mg/kg	0.25 d	Spleen	0.529733	0.847644	0.3561	0.686435
Lead (II) Acetate	drug:DM1664	2 mg/kg	14 d	Kidney	-0.135552	-0.859832	0.369	0.686435
Lead(IV) Acetate	drug:DM3093	200 mg/kg	3 d	Liver	0.53787	0.844813	0.3815	0.686435
Lead (II) Acetate	drug:DM3089	600 mg/kg	5 d	Liver	-0.435138	-0.788066	0.3869	0.686435
Lead (II) Acetate	drug:DM3082	200 mg/kg	3 d	Liver	-0.460962	-0.813649	0.4163	0.6985
Lead (II) Acetate	drug:DM1665	2 mg/kg	28 d	Kidney	0.423292	0.770386	0.4261	0.6985
Lead(IV) Acetate	drug:DM3096	600 mg/kg	5 d	Liver	-0.370243	-0.703515	0.4429	0.6985
Lead(IV) Acetate	drug:DM1674	200 mg/kg	1 d	Kidney	-0.234487	-0.713086	0.4445	0.6985
Lead (II) Acetate	drug:DM3911	200 mg/kg	3 d	Spleen	0.320568	0.638093	0.484	0.719905
Lead(IV) Acetate	drug:DM1676	600 mg/kg	1 d	Kidney	-0.261379	-0.666619	0.4843	0.719905
Lead(IV) Acetate	drug:DM228	200 mg/kg	0.25 d	Bone marrow	-0.398054	-0.523115	0.5641	0.807654
Lead (II) Acetate	drug:DM1670	600 mg/kg	3 d	Kidney	0.355735	0.537262	0.5727	0.807654
Lead(IV) Acetate	drug:DM3095	600 mg/kg	0.25 d	Liver	0.234357	0.513243	0.5989	0.808366
Lead(IV) Acetate	drug:DM3097	600 mg/kg	3 d	Liver	0.309693	0.505643	0.6026	0.808366
Lead (II) Acetate	drug:DM227	600 mg/kg	5 d	Bone marrow	-0.717961	-0.475235	0.6253	0.818845
Lead (II) Acetate	drug:DM3088	600 mg/kg	3 d	Liver	-0.246757	-0.438266	0.6576	0.825125
Lead (II) Acetate	drug:DM3909	200 mg/kg	0.25 d	Spleen	0.201965	0.407479	0.6601	0.825125
Lead(IV) Acetate	drug:DM3091	200 mg/kg	0.25 d	Liver	0.0625803	0.366548	0.6919	0.845656
Lead(IV) Acetate	drug:DM1675	200 mg/kg	3 d	Kidney	-0.00348122	-0.322269	0.7398	0.884543
Lead(IV) Acetate	drug:DM1677	600 mg/kg	3 d	Kidney	-0.025818	-0.247737	0.7937	0.928798
Lead (II) Acetate	drug:DM1672	600 mg/kg	5 d	Kidney	-0.023879	-0.199903	0.8335	0.954531
Lead (II) Acetate	drug:DM3084	200 mg/kg	5 d	Liver	-0.130157	-0.181136	0.8504	0.954531
Lead (II) Acetate	drug:DM3087	600 mg/kg	0.25 d	Liver	-0.0475968	0.137859	0.8878	0.97658
Lead (II) Acetate	drug:DM3086	600 mg/kg	1 d	Liver	0.0587288	-0.0801653	0.9286	0.9907
Lead (II) Acetate	drug:DM1667	200 mg/kg	1 d	Kidney	0.0598503	0.0500829	0.9603	0.9907
Lead(IV) Acetate	drug:DM1678	600 mg/kg	5 d	Kidney	0.0930338	0.0494212	0.9604	0.9907
Lead (II) Acetate	drug:DM3914	600 mg/kg	5 d	Spleen	-0.0505935	0.0221293	0.9827	0.9907
Lead (II) Acetate	drug:DM1671	600 mg/kg	1 d	Kidney	0.0602396	-0.0122533	0.9907	0.9907
