# Supplementary material for: Integrative bioinformatics identifies postnatal lead (Pb) exposure disrupts developmental cortical plasticity
Source: Sci Rep. 2018 Nov 6;8:16388. doi: 10.1038/s41598-018-34592-4 (PMC6219596; doi:10.1038/s41598-018-34592-4)
Supplement: Supplementary file 7 — TableS6 [file 41598_2018_34592_MOESM7_ESM.xlsx]

## Sheet: Sheet1
Supplemental Table 6. Lead (Pb) versus control firing rating comparisons (KS test of neuron-level data) in animals that did not undergo monocular deprivation
	Evoked		Spontaneous		Spontaneous-to-evoked ratio
	D	P	D	P	D	P
Contra eye	0.11	0.26	0.16	0.052	0.16	0.039
Ipsi eye	0.1	0.28	0.2	0.0092	0.16	0.055
Mean eye	0.11	0.25	0.18	0.017	0.16	0.039
